# Supplementary material for: A case report of mixed left ventricular non-compaction/hypertrophic cardiomyopathy phenotype in a child
Source: Eur Heart J Case Rep. 2025 Feb 14;9(2):ytaf051. doi: 10.1093/ehjcr/ytaf051 (PMC11826926; doi:10.1093/ehjcr/ytaf051)
Supplement: ytaf051_Supplementary_Data [file ytaf051_supplementary_data.zip]

Archive with 4 entries (4 files):
- video 1.avi
- video2.avi
- video3.mp4
- video4 .mp4
